# Supplementary material for: A chromosomal-level genome assembly for the insect vector for Chagas disease, Triatoma rubrofasciata
Source: Gigascience. 2019 Aug 19;8(8):giz089. doi: 10.1093/gigascience/giz089 (PMC6699579; doi:10.1093/gigascience/giz089)
Supplement: giz089_Supplemental_File [file giz089_supplemental_file.zip]

Archive with 1 entries (1 files):
- N50.xls
