# Supplementary material for: A chromosomal-level genome assembly for the insect vector for Chagas disease, Triatoma rubrofasciata
Source: Gigascience. 2019 Aug 19;8(8):giz089. doi: 10.1093/gigascience/giz089 (PMC6699579; doi:10.1093/gigascience/giz089)
Supplement: giz089_Supplemental_File [file giz089_supplemental_file.zip › N50.xls]

## Sheet: N50
name	scaffold N50(bp)	contig N50(bp)	address
A.mellifera	1208949	49814	ftp://ftp.hgsc.bcm.edu/Amellifera/Genes/Amel_4.5_OGSv3.2/
A.pisum	518546	28192	http://bipaa.genouest.org/data/public/a_pisum/
C.lectularius	1637644	42565	https://www.ncbi.nlm.nih.gov/assembly/GCF_000648675.2
C.quinquefasciatus	486756	28546	ftp://ftp.ncbi.nlm.nih.gov/genomes/all/GCF/000/209/185/GCF_000209185.1_CulPip1.0
D.melanogaster	25286936	21485538	https://www.ncbi.nlm.nih.gov/assembly/GCF_000001215.4
G.buenoi	344118	3812	ftp://ftp.hgsc.bcm.edu/I5K-pilot/Water_strider/maker_annotation/version_0.5.3/
G.palpalis	575037	21728	https://www.vectorbase.org/download/
H.halys	802423	17705	https://www.ncbi.nlm.nih.gov/assembly/GCF_000696795.2
H.melpomene	14308859	324837	http://download.lepbase.org/v4/
H.vitripennis	914009	4858	ftp://ftp.hgsc.bcm.edu/I5K-pilot/Glassy-winged_sharpshooter/maker_annotation/version_0.5.3/
O.fasciatus	339960	4047	https://usdasearch.usda.gov/search?utf8=%E2%9C%93&affiliate=usda&query=Oncopeltus+fasciatus&commit=Search
R.prolixus	1088772	34095	https://www.vectorbase.org/taxonomy/rhodnius-prolixus
